# Supplementary material for: The Diversity of Fungal Endophytes from Wild Grape Vitis amurensis Rupr
Source: Plants (Basel). 2022 Oct 28;11(21):2897. doi: 10.3390/plants11212897 (PMC9654312; doi:10.3390/plants11212897)
Supplement: Supplementary file 1 [file plants-11-02897-s001.zip]

Archive with 1 entries (1 files):
- plants-1990133-supplementary.xlsx
