# Supplementary material for: The Diversity of Fungal Endophytes from Wild Grape Vitis amurensis Rupr
Source: Plants (Basel). 2022 Oct 28;11(21):2897. doi: 10.3390/plants11212897 (PMC9654312; doi:10.3390/plants11212897)
Supplement: Supplementary file 1 [file plants-11-02897-s001.zip › plants-1990133-supplementary.xlsx]

## Sheet: Supporting Information 1
Figure S1c. Intersections in our metagenome data (Organ material)
Intersection: 1 - yes, 0 - no. Intersection order as in the bottom cell (A4).		Relative abundance
Berry-Leaf-Seed-Stem	Taxon	Berry	Leaf	Seed	Stem
1111	f__Aureobasidiaceae	7.48%	24.06%	0.01%	20.13%
1111	f__Lophiotremataceae	0.07%	1.44%	0.01%	0.90%
1111	g__Aspergillus	0.56%	0.30%	0.02%	0.15%
1111	g__Cladosporium	28.64%	12.49%	95.79%	8.03%
1111	g__Devriesia	0.23%	0.07%	0.01%	1.27%
1111	g__Filobasidium	0.22%	3.01%	0.37%	1.55%
1111	g__Golubevia	0.03%	0.01%	0.01%	0.11%
1111	g__Mycosphaerella	2.47%	2.53%	0.06%	1.21%
1111	g__Naganishia	0.02%	0.39%	0.03%	0.39%
1111	g__Papiliotrema	2.77%	2.32%	0.02%	6.32%
1111	g__Penicillium	0.14%	0.04%	0.01%	0.24%
1111	g__Septoria	7.74%	8.11%	0.01%	8.50%
1111	g__Symmetrospora	0.20%	0.26%	0.01%	0.03%
1111	g__Vishniacozyma	29.46%	19.56%	3.64%	25.47%
1111	o__Capnodiales	0.16%	0.15%	<0.01%	0.37%
1101	f__Dothioraceae	0.28%	1.71%	NA	1.21%
1101	f__Mycosphaerellaceae	0.46%	0.62%	NA	1.26%
1101	f__Neodevriesiaceae	0.01%	0.01%	NA	0.46%
1101	g__Acremonium	0.01%	<0.01%	NA	0.16%
1101	g__Alatosessilispora	0.07%	0.21%	NA	0.05%
1101	g__Alternaria	3.63%	1.07%	NA	1.96%
1101	g__Atrocalyx	0.04%	0.03%	NA	0.28%
1101	g__Buckleyzyma	0.10%	0.35%	NA	0.11%
1101	g__Cylindrobasidium	0.01%	0.06%	NA	0.17%
1101	g__Cystofilobasidium	0.03%	0.34%	NA	0.28%
1101	g__Derxomyces	0.04%	<0.01%	NA	0.10%
1101	g__Diaporthe	0.06%	0.24%	NA	0.42%
1101	g__Didymella	0.02%	0.11%	NA	0.20%
1101	g__Dioszegia	4.45%	2.32%	NA	0.71%
1101	g__Dothiora	0.04%	0.62%	NA	0.74%
1101	g__Erythrobasidium	0.19%	0.04%	NA	0.02%
1101	g__Fusarium	0.01%	0.04%	NA	0.54%
1101	g__Genolevuria	0.73%	0.57%	NA	0.15%
1101	g__Hannaella	0.23%	0.07%	NA	0.63%
1101	g__Knufia	0.14%	0.13%	NA	0.03%
1101	g__Leptospora	0.06%	0.13%	NA	0.20%
1101	g__Microcyclosporella	0.88%	0.02%	NA	1.59%
1101	g__Mycosphaerelloides	0.62%	0.32%	NA	0.05%
1101	g__Neodevriesia	0.06%	0.01%	NA	0.27%
1101	g__Neosetophoma	0.15%	6.28%	NA	3.52%
1101	g__Ophiognomonia	0.02%	0.03%	NA	0.12%
1101	g__Paraconiothyrium	0.02%	0.11%	NA	0.37%
1101	g__Paramycosphaerella	0.01%	0.03%	NA	0.81%
1101	g__Paraphoma	0.09%	0.27%	NA	0.24%
1101	g__Pestalotiopsis	0.01%	<0.01%	NA	0.17%
1101	g__Phaeosphaeria	0.03%	0.10%	NA	0.28%
1101	g__Rachicladosporium	0.01%	0.20%	NA	0.15%
1101	g__Ramularia	0.26%	0.88%	NA	1.23%
1101	g__Sclerostagonospora	0.02%	0.35%	NA	0.35%
1101	g__Taphrina	0.45%	1.09%	NA	0.51%
1101	o__Chaetothyriales	3.53%	1.35%	NA	1.53%
1101	o__Cystofilobasidiales	0.11%	0.90%	NA	0.91%
1101	o__Dothideales	0.26%	1.45%	NA	0.47%
1101	p__Ascomycota	0.34%	0.12%	NA	0.04%
1101	p__Basidiomycota	0.36%	0.54%	NA	0.25%
1100	g__Sphaerulina	0.24%	0.06%	NA	NA
0101	c__Leotiomycetes	NA	0.16%	NA	0.10%
0101	f__Pseudeurotiaceae	NA	0.20%	NA	0.10%
0101	g__Curvibasidium	NA	0.25%	NA	0.38%
0101	g__Tremella	NA	<0.01%	NA	0.14%
0101	g__Trichomerium	NA	0.13%	NA	0.27%
1000	g__Acrospermum	0.80%	NA	NA	NA
0100	g__Articulospora	NA	0.13%	NA	NA

## Sheet: Supporting Information 2
NMDS ordination plots and PERMANOVA results in our data
							.
							.

## Sheet: Supporting Information 3
Figure S2. Intersections in our data (Data type)
Intersection: 1 - yes, 0 - no. Intersection order as in the bottom cell (A4).		Relative abundance
NGS-Sow	Taxon	NGS	Sow
11	g__Alternaria	1.67%	2.80%
11	g__Aspergillus	0.26%	2.34%
11	g__Aureobasidium	<0.01%	1.40%
11	g__Cladosporium	14.68%	16.82%
11	g__Colletotrichum	0.03%	2.80%
11	g__Coprinellus	0.02%	0.47%
11	g__Diaporthe	0.28%	0.93%
11	g__Didymella	0.13%	7.94%
11	g__Discosia	<0.01%	0.47%
11	g__Exobasidium	<0.01%	0.47%
11	g__Fusarium	0.23%	1.40%
11	g__Hypoxylon	<0.01%	0.47%
11	g__Meyerozyma	0.02%	0.93%
11	g__Mycodiella	0.02%	0.47%
11	g__Neosetophoma	4.37%	0.93%
11	g__Papiliotrema	3.86%	30.84%
11	g__Penicillium	0.13%	3.74%
11	g__Pestalotiopsis	0.07%	2.34%
11	g__Rhodotorula	0.03%	2.34%
11	g__Sphaerulina	0.06%	0.47%
11	g__Trichoderma	<0.01%	1.87%
11	g__Vishniacozyma	22.55%	0.47%
10	c__Leotiomycetes	0.12%	NA
10	f__Aureobasidiaceae	20.08%	NA
10	f__Dothioraceae	1.32%	NA
10	f__Lophiotremataceae	1.04%	NA
10	f__Mycosphaerellaceae	0.83%	NA
10	f__Neodevriesiaceae	0.18%	NA
10	f__Pseudeurotiaceae	0.13%	NA
10	g__Alatosessilispora	0.13%	NA
10	g__Atrocalyx	0.13%	NA
10	g__Buckleyzyma	0.22%	NA
10	g__Curvibasidium	0.27%	NA
10	g__Cystofilobasidium	0.27%	NA
10	g__Devriesia	0.55%	NA
10	g__Dioszegia	1.88%	NA
10	g__Dothiora	0.58%	NA
10	g__Filobasidium	2.07%	NA
10	g__Genolevuria	0.41%	NA
10	g__Hannaella	0.30%	NA
10	g__Leptospora	0.15%	NA
10	g__Microcyclosporella	0.72%	NA
10	g__Mycosphaerella	1.95%	NA
10	g__Mycosphaerelloides	0.24%	NA
10	g__Naganishia	0.34%	NA
10	g__Neodevriesia	0.11%	NA
10	g__Paraconiothyrium	0.20%	NA
10	g__Paramycosphaerella	0.33%	NA
10	g__Paraphoma	0.23%	NA
10	g__Phaeosphaeria	0.16%	NA
10	g__Rachicladosporium	0.16%	NA
10	g__Ramularia	0.92%	NA
10	g__Sclerostagonospora	0.30%	NA
10	g__Septoria	8.02%	NA
10	g__Symmetrospora	0.16%	NA
10	g__Taphrina	0.77%	NA
10	g__Trichomerium	0.17%	NA
10	o__Capnodiales	0.23%	NA
10	o__Chaetothyriales	1.63%	NA
10	o__Cystofilobasidiales	0.79%	NA
10	o__Dothideales	0.90%	NA
10	p__Ascomycota	0.11%	NA
10	p__Basidiomycota	0.40%	NA
01	g__Annulohypoxylon	NA	0.47%
01	g__Ascochyta	NA	0.47%
01	g__Biscogniauxia	NA	4.21%
01	g__Cercospora	NA	0.47%
01	g__Coniochaeta	NA	0.47%
01	g__Dothiorella	NA	0.47%
01	g__Epicoccum	NA	0.93%
01	g__Fimetariella	NA	0.47%
01	g__Komagataella	NA	0.47%
01	g__Leptosphaeria	NA	0.93%
01	g__Moesziomyces	NA	0.47%
01	g__Nemania	NA	0.93%
01	g__Neurospora	NA	1.40%
01	g__Nigrospora	NA	0.47%
01	g__Nothophoma	NA	0.47%
01	g__Pestalosphaeria	NA	0.47%
01	g__Phoma	NA	0.93%
01	g__Xylaria	NA	2.80%

## Sheet: Supporting Information 4
Figure S4b. Intersections in data of cultivate-dependent method (Date)
Intersection: 1 - yes, 0 - no. Intersection order as in the bottom cell (A4).		Relative abundance
2018-2019-2020-2021	Taxon	2018	2019	2020	2021
1111	g__Cladosporium	33.33%	14.29%	5.41%	37.74%
1110	g__Colletotrichum	20.00%	2.86%	1.80%	NA
1101	g__Penicillium	6.67%	5.71%	NA	9.43%
0111	g__Alternaria	NA	5.71%	0.90%	5.66%
0111	g__Didymella	NA	11.43%	10.81%	1.89%
0111	g__Xylaria	NA	2.86%	1.80%	5.66%
1100	g__Aureobasidium	6.67%	5.71%	NA	NA
1100	g__Phoma	6.67%	2.86%	NA	NA
0110	g__Fusarium	NA	2.86%	1.80%	NA
0110	g__Neosetophoma	NA	2.86%	0.90%	NA
0110	g__Trichoderma	NA	2.86%	2.70%	NA
0101	g__Pestalotiopsis	NA	8.57%	0.00%	3.77%
0011	g__Biscogniauxia	NA	NA	1.80%	13.21%
1000	g__Coniochaeta	6.67%	NA	NA	NA
1000	g__Neurospora	20.00%	NA	NA	NA
0100	g__Annulohypoxylon	NA	2.86%	NA	NA
0100	g__Ascochyta	NA	2.86%	NA	NA
0100	g__Coprinellus	NA	2.86%	NA	NA
0100	g__Diaporthe	NA	5.71%	NA	NA
0100	g__Discosia	NA	2.86%	NA	NA
0100	g__Epicoccum	NA	5.71%	NA	NA
0100	g__Hypoxylon	NA	2.86%	NA	NA
0100	g__Nigrospora	NA	2.86%	NA	NA
0100	g__Pestalosphaeria	NA	2.86%	NA	NA
0010	g__Dothiorella	NA	NA	0.90%	NA
0010	g__Fimetariella	NA	NA	0.90%	NA
0010	g__Leptosphaeria	NA	NA	1.80%	NA
0010	g__Meyerozyma	NA	NA	1.80%	NA
0010	g__Nemania	NA	NA	1.80%	NA
0010	g__Papiliotrema	NA	NA	59.46%	NA
0010	g__Rhodotorula	NA	NA	4.50%	NA
0010	g__Vishniacozyma	NA	NA	0.90%	NA
0001	g__Aspergillus	NA	NA	NA	9.43%
0001	g__Cercospora	NA	NA	NA	1.89%
0001	g__Exobasidium	NA	NA	NA	1.89%
0001	g__Komagataella	NA	NA	NA	1.89%
0001	g__Moesziomyces	NA	NA	NA	1.89%
0001	g__Mycodiella	NA	NA	NA	1.89%
0001	g__Nothophoma	NA	NA	NA	1.89%
0001	g__Sphaerulina	NA	NA	NA	1.89%

## Sheet: Supporting Information 5
Figure S5c. Intersections in data of cultivate-dependent method (Season)
Intersection: 1 - yes, 0 - no. Intersection order as in the bottom cell (A4).		Relative abundance
Autumn-Summer	Taxon	Autumn	Summer
11	g__Alternaria	2.84%	2.74%
11	g__Biscogniauxia	4.26%	4.11%
11	g__Cladosporium	12.06%	26.03%
11	g__Colletotrichum	2.13%	4.11%
11	g__Didymella	6.38%	10.96%
11	g__Epicoccum	0.71%	1.37%
11	g__Fusarium	0.71%	2.74%
11	g__Neosetophoma	0.71%	1.37%
11	g__Penicillium	2.84%	5.48%
11	g__Pestalotiopsis	2.13%	2.74%
11	g__Phoma	0.71%	1.37%
11	g__Trichoderma	0.71%	4.11%
11	g__Xylaria	2.84%	2.74%
10	g__Annulohypoxylon	0.71%	NA
10	g__Cercospora	0.71%	NA
10	g__Coprinellus	0.71%	NA
10	g__Discosia	0.71%	NA
10	g__Exobasidium	0.71%	NA
10	g__Fimetariella	0.71%	NA
10	g__Hypoxylon	0.71%	NA
10	g__Komagataella	0.71%	NA
10	g__Meyerozyma	1.42%	NA
10	g__Moesziomyces	0.71%	NA
10	g__Mycodiella	0.71%	NA
10	g__Nothophoma	0.71%	NA
10	g__Papiliotrema	46.81%	NA
10	g__Pestalosphaeria	0.71%	NA
10	g__Rhodotorula	3.55%	NA
10	g__Vishniacozyma	0.71%	NA
01	g__Ascochyta	NA	1.37%
01	g__Aspergillus	NA	6.85%
01	g__Aureobasidium	NA	4.11%
01	g__Coniochaeta	NA	1.37%
01	g__Diaporthe	NA	2.74%
01	g__Dothiorella	NA	1.37%
01	g__Leptosphaeria	NA	2.74%
01	g__Nemania	NA	2.74%
01	g__Neurospora	NA	4.11%
01	g__Nigrospora	NA	1.37%
01	g__Sphaerulina	NA	1.37%

## Sheet: Supporting Information 6
Figure S5d. Intersections in our metagenome data (Season)
Intersection: 1 - yes, 0 - no. Intersection order as in the bottom cell (A4).		Relative abundance
Autumn 2021-Summer 2021	Taxon	Autumn 2021	Summer 2021
11	c__Leotiomycetes	0.08%	0.14%
11	f__Aureobasidiaceae	5.92%	30.73%
11	f__Dothioraceae	0.04%	2.27%
11	f__Lophiotremataceae	0.22%	1.66%
11	f__Mycosphaerellaceae	1.72%	0.16%
11	f__Neodevriesiaceae	0.41%	0.00%
11	f__Pseudeurotiaceae	0.09%	0.16%
11	g__Acremonium	0.14%	0.00%
11	g__Alatosessilispora	0.09%	0.16%
11	g__Alternaria	2.14%	1.33%
11	g__Arthrocatena	0.02%	0.13%
11	g__Articulospora	0.00%	0.11%
11	g__Aspergillus	0.51%	0.08%
11	g__Atrocalyx	0.16%	0.10%
11	g__Buckleyzyma	0.12%	0.30%
11	g__Cladosporium	27.25%	5.22%
11	g__Curvibasidium	0.00%	0.47%
11	g__Cylindrobasidium	0.22%	0.01%
11	g__Cystofilobasidium	0.00%	0.48%
11	g__Devriesia	1.11%	0.13%
11	g__Diaporthe	0.27%	0.29%
11	g__Didymella	0.10%	0.15%
11	g__Dioszegia	1.14%	2.45%
11	g__Dothiora	0.22%	0.86%
11	g__Filobasidium	1.85%	2.23%
11	g__Fusarium	0.45%	0.07%
11	g__Genolevuria	0.28%	0.51%
11	g__Golubevia	0.10%	0.01%
11	g__Hannaella	0.59%	0.08%
11	g__Leptospora	0.18%	0.13%
11	g__Microcyclosporella	1.66%	0.02%
11	g__Mycosphaerella	1.36%	2.39%
11	g__Mycosphaerelloides	0.42%	0.11%
11	g__Naganishia	0.55%	0.18%
11	g__Neodevriesia	0.17%	0.07%
11	g__Neosetophoma	0.61%	7.20%
11	g__Ophiognomonia	0.00%	0.11%
11	g__Papiliotrema	2.74%	4.70%
11	g__Paraconiothyrium	0.04%	0.31%
11	g__Paramycosphaerella	0.73%	0.02%
11	g__Paraphoma	0.20%	0.25%
11	g__Penicillium	0.16%	0.10%
11	g__Pestalotiopsis	0.00%	0.12%
11	g__Phaeosphaeria	0.27%	0.08%
11	g__Rachicladosporium	0.27%	0.07%
11	g__Ramularia	1.72%	0.33%
11	g__Sclerostagonospora	0.31%	0.30%
11	g__Septoria	10.08%	6.46%
11	g__Sphaerulina	0.12%	0.01%
11	g__Symmetrospora	0.25%	0.09%
11	g__Taphrina	0.91%	0.67%
11	g__Trametes	0.10%	0.01%
11	g__Tremella	0.13%	0.00%
11	g__Trichomerium	0.29%	0.08%
11	g__Vishniacozyma	26.59%	19.50%
11	o__Capnodiales	0.33%	0.15%
11	o__Chaetothyriales	1.89%	1.43%
11	o__Cystofilobasidiales	0.11%	1.31%
11	o__Dothideales	0.14%	1.47%
11	p__Ascomycota	0.03%	0.17%
11	p__Basidiomycota	0.34%	0.44%
10	g__Acrospermum	0.21%	NA

## Sheet: Supporting Information 7
Sample	Authors	Species	Organ material	Location	DNA extraction method	Season
SRR21311890	This article	Vitis amurensis	Leaf	Vladivostok	ZymoBIOMICS DNA miniprep	Autumn 2021
SRR21311891	This article	Vitis amurensis	Leaf	Vladivostok	Kiselev et al., 2015	Autumn 2021
SRR21311892	This article	Vitis amurensis	Leaf	Vladivostok	ZymoBIOMICS DNA miniprep	Summer 2021
SRR21311893	This article	Vitis amurensis	Leaf	Vladivostok	Kiselev et al., 2015	Summer 2021
SRR21311894	This article	Vitis amurensis	Leaf	Vladivostok	ZymoBIOMICS DNA miniprep	Summer 2021
SRR21311895	This article	Vitis amurensis	Leaf	Vladivostok	Kiselev et al., 2015	Summer 2021
SRR21311896	This article	Vitis amurensis	Berry	Vladivostok	ZymoBIOMICS DNA miniprep	Autumn 2021
SRR21311897	This article	Vitis amurensis	Stem	Vladivostok	ZymoBIOMICS DNA miniprep	Autumn 2021
SRR21311898	This article	Vitis amurensis	Stem	Vladivostok	Kiselev et al., 2015	Autumn 2021
SRR21311899	This article	Vitis amurensis	Berry	Vladivostok	Kiselev et al., 2015	Autumn 2021
SRR21311900	This article	Vitis amurensis	Stem	Vladivostok	ZymoBIOMICS DNA miniprep	Autumn 2021
SRR21311901	This article	Vitis amurensis	Stem	Vladivostok	Kiselev et al., 2015	Autumn 2021
SRR21311902	This article	Vitis amurensis	Stem	Vladivostok	ZymoBIOMICS DNA miniprep	Summer 2021
SRR21311903	This article	Vitis amurensis	Stem	Vladivostok	Kiselev et al., 2015	Summer 2021
SRR21311904	This article	Vitis amurensis	Stem	Vladivostok	ZymoBIOMICS DNA miniprep	Summer 2021
SRR21311905	This article	Vitis amurensis	Stem	Vladivostok	Kiselev et al., 2015	Summer 2021
SRR21311906	This article	Vitis amurensis	Seed	Vladivostok	ZymoBIOMICS DNA miniprep	Autumn 2021
SRR21311907	This article	Vitis amurensis	Seed	Vladivostok	Kiselev et al., 2015	Autumn 2021
SRR21311908	This article	Vitis amurensis	Leaf	Vladivostok	ZymoBIOMICS DNA miniprep	Autumn 2021
SRR21311909	This article	Vitis amurensis	Leaf	Vladivostok	Kiselev et al., 2015	Autumn 2021
SRR21311910	This article	Vitis amurensis	Berry	Vladivostok	ZymoBIOMICS DNA miniprep	Summer 2021
SRR21311911	This article	Vitis amurensis	Berry	Vladivostok	Kiselev et al., 2015	Summer 2021
SRR11242828	Deyett et al, 2020	Vitis vinifera	Cordon	California	ZymoBIOMICS DNA miniprep	Autumn 2017
SRR11242829	Deyett et al, 2020	Vitis vinifera	Cordon	California	ZymoBIOMICS DNA miniprep	Autumn 2017
SRR11242830	Deyett et al, 2020	Vitis vinifera	Cordon	California	ZymoBIOMICS DNA miniprep	Autumn 2017
SRR11242831	Deyett et al, 2020	Vitis vinifera	Cordon	California	ZymoBIOMICS DNA miniprep	Autumn 2017
SRR11242832	Deyett et al, 2020	Vitis vinifera	Cordon	California	ZymoBIOMICS DNA miniprep	Autumn 2017
SRR11242833	Deyett et al, 2020	Vitis vinifera	Cordon	California	ZymoBIOMICS DNA miniprep	Autumn 2017
SRR11242834	Deyett et al, 2020	Vitis vinifera	Cordon	California	ZymoBIOMICS DNA miniprep	Autumn 2017
SRR11242835	Deyett et al, 2020	Vitis vinifera	Cordon	California	ZymoBIOMICS DNA miniprep	Autumn 2017
SRR11242836	Deyett et al, 2020	Vitis vinifera	Cordon	California	ZymoBIOMICS DNA miniprep	Autumn 2017
SRR11242837	Deyett et al, 2020	Vitis vinifera	Cordon	California	ZymoBIOMICS DNA miniprep	Autumn 2017
SRR11242839	Deyett et al, 2020	Vitis vinifera	Cordon	California	ZymoBIOMICS DNA miniprep	Autumn 2017
SRR11242840	Deyett et al, 2020	Vitis vinifera	Cordon	California	ZymoBIOMICS DNA miniprep	Autumn 2017
SRR11242841	Deyett et al, 2020	Vitis vinifera	Cordon	California	ZymoBIOMICS DNA miniprep	Autumn 2017
SRR11242842	Deyett et al, 2020	Vitis vinifera	Cordon	California	ZymoBIOMICS DNA miniprep	Autumn 2017
SRR11242843	Deyett et al, 2020	Vitis vinifera	Cane	California	ZymoBIOMICS DNA miniprep	Autumn 2017
SRR11242844	Deyett et al, 2020	Vitis vinifera	Cane	California	ZymoBIOMICS DNA miniprep	Autumn 2017
SRR11242845	Deyett et al, 2020	Vitis vinifera	Cane	California	ZymoBIOMICS DNA miniprep	Autumn 2017
SRR11242846	Deyett et al, 2020	Vitis vinifera	Cane	California	ZymoBIOMICS DNA miniprep	Autumn 2017
SRR11242847	Deyett et al, 2020	Vitis vinifera	Cane	California	ZymoBIOMICS DNA miniprep	Autumn 2017
SRR11242848	Deyett et al, 2020	Vitis vinifera	Cane	California	ZymoBIOMICS DNA miniprep	Autumn 2017
SRR11242850	Deyett et al, 2020	Vitis vinifera	Cane	California	ZymoBIOMICS DNA miniprep	Autumn 2017
SRR11242851	Deyett et al, 2020	Vitis vinifera	Cane	California	ZymoBIOMICS DNA miniprep	Autumn 2017
SRR11242852	Deyett et al, 2020	Vitis vinifera	Cane	California	ZymoBIOMICS DNA miniprep	Autumn 2017
SRR11242853	Deyett et al, 2020	Vitis vinifera	Cane	California	ZymoBIOMICS DNA miniprep	Autumn 2017
SRR11242854	Deyett et al, 2020	Vitis vinifera	Cane	California	ZymoBIOMICS DNA miniprep	Autumn 2017
SRR11242855	Deyett et al, 2020	Vitis vinifera	Cane	California	ZymoBIOMICS DNA miniprep	Autumn 2017
SRR11242856	Deyett et al, 2020	Vitis vinifera	Cane	California	ZymoBIOMICS DNA miniprep	Autumn 2017
SRR11242857	Deyett et al, 2020	Vitis vinifera	Cane	California	ZymoBIOMICS DNA miniprep	Autumn 2017
SRR11242858	Deyett et al, 2020	Vitis vinifera	Cane	California	ZymoBIOMICS DNA miniprep	Autumn 2017
SRR11242803	Deyett et al, 2020	Vitis vinifera	Cordon	California	ZymoBIOMICS DNA miniprep	Autumn 2018
SRR11242805	Deyett et al, 2020	Vitis vinifera	Cordon	California	ZymoBIOMICS DNA miniprep	Autumn 2018
SRR11242806	Deyett et al, 2020	Vitis vinifera	Cordon	California	ZymoBIOMICS DNA miniprep	Autumn 2018
SRR11242807	Deyett et al, 2020	Vitis vinifera	Cordon	California	ZymoBIOMICS DNA miniprep	Autumn 2018
SRR11242808	Deyett et al, 2020	Vitis vinifera	Cordon	California	ZymoBIOMICS DNA miniprep	Autumn 2018
SRR11242809	Deyett et al, 2020	Vitis vinifera	Cordon	California	ZymoBIOMICS DNA miniprep	Autumn 2018
SRR11242810	Deyett et al, 2020	Vitis vinifera	Cordon	California	ZymoBIOMICS DNA miniprep	Autumn 2018
SRR11242811	Deyett et al, 2020	Vitis vinifera	Cordon	California	ZymoBIOMICS DNA miniprep	Autumn 2018
SRR11242812	Deyett et al, 2020	Vitis vinifera	Cordon	California	ZymoBIOMICS DNA miniprep	Autumn 2018
SRR11242813	Deyett et al, 2020	Vitis vinifera	Cordon	California	ZymoBIOMICS DNA miniprep	Autumn 2018
SRR11242814	Deyett et al, 2020	Vitis vinifera	Cordon	California	ZymoBIOMICS DNA miniprep	Autumn 2018
SRR11242816	Deyett et al, 2020	Vitis vinifera	Cordon	California	ZymoBIOMICS DNA miniprep	Autumn 2018
SRR11242817	Deyett et al, 2020	Vitis vinifera	Cane	California	ZymoBIOMICS DNA miniprep	Autumn 2018
SRR11242818	Deyett et al, 2020	Vitis vinifera	Cane	California	ZymoBIOMICS DNA miniprep	Autumn 2018
SRR11242819	Deyett et al, 2020	Vitis vinifera	Cane	California	ZymoBIOMICS DNA miniprep	Autumn 2018
SRR11242820	Deyett et al, 2020	Vitis vinifera	Cane	California	ZymoBIOMICS DNA miniprep	Autumn 2018
SRR11242821	Deyett et al, 2020	Vitis vinifera	Cane	California	ZymoBIOMICS DNA miniprep	Autumn 2018
SRR11242822	Deyett et al, 2020	Vitis vinifera	Cane	California	ZymoBIOMICS DNA miniprep	Autumn 2018
SRR11242823	Deyett et al, 2020	Vitis vinifera	Cane	California	ZymoBIOMICS DNA miniprep	Autumn 2018
SRR11242824	Deyett et al, 2020	Vitis vinifera	Cane	California	ZymoBIOMICS DNA miniprep	Autumn 2018
SRR11242825	Deyett et al, 2020	Vitis vinifera	Cane	California	ZymoBIOMICS DNA miniprep	Autumn 2018
